# Supplementary material for: Cytoplasmic poly(A)-binding protein 1 (PABPC1) is a prognostic biomarker to predict survival in nasopharyngeal carcinoma regardless of chemoradiotherapy
Source: BMC Cancer. 2023 Feb 20;23:169. doi: 10.1186/s12885-023-10629-4 (PMC9940331; doi:10.1186/s12885-023-10629-4)
Supplement: Supplementary file 2 — Additional file 2: Supplemental Table 1. Clinical and pathological characteristics of the 157 NPC patients. [file 12885_2023_10629_MOESM2_ESM.xlsx]

## Sheet: datas
Supplemental table 1 Clinical and pathological characteristics of the 157 NPC patients
Num	Gender	Year	Pathological type	Stage	TNM classification			Regimen	Smoking; and Drinking	Relevant immunohistochemical indexes (1 positive; 0 negative)								Immunohistochemical indexes analyzed in the study				Survival time (Moths)	Death (Yes 1/No 0)	Disease-free time	Recurrence
					T	N	M			ck5/6	p63	ck8	ck19	lca	HMB-45	vim	EMA	p53 (%)	Ki-67 (%)	EBER (%)	PABPC1 (%)
1	Male	62	nonkeratinizing, undifferentiated	II	2	0	0	TPCT+IMRT	No	1	1	1	1	0	0	0	1	25	40	80	75	88	0	88	0
2	Male	39	nonkeratinizing, undifferentiated	III	2	2	0	TPCT+IMRT	No	1	1	1	1	0	0	0	1	15	20	45	60	84	1	0	1
3	Female	46	nonkeratinizing, differentiated	III	1	2	0	TPCT+IMRT	No	1	1	1	\	0	0	\	1	5	50	35	0	85	0	85	0
4	Male	39	nonkeratinizing, undifferentiated	II	1	1	0	TPCT+IMRT	No	1	1	\	\	0	0	0	1	40	40	80	0	84	0	84	0
5	Male	41	nonkeratinizing, undifferentiated	IV A	2	3	0	TPCT+IMRT	No	1	1	0	1	0	0	0	1	5	20	55	15	83	0	83	0
6	Male	58	nonkeratinizing, squamous cell carcinoma	IV B	4	0	1	TPCT+IMRT	0.5 bag / day 40+ years; 200g / day 20+ years	1	\	\	\	0	0	0	1	15	10	90	45	19	1	17	1
7	Male	47	nonkeratinizing, undifferentiated	I	1	0	0	No	No	1	1	1	1	0	0	0	1	10	25	95	40	82	0	82	0
8	Male	46	nonkeratinizing, undifferentiated	IV A	3	3	0	TPCT+IMRT	No	1	1	\	1	0	0	\	\	50	50	95	10	81	0	84	0
9	Male	64	nonkeratinizing, undifferentiated	I	1	0	0	IMRT	No	1	0	\	\	0	0	0	\	0	60	99	5	81	0	84	0
10	Male	44	nonkeratinizing, undifferentiated	II	1	1	0	No	No	1	1	1	1	0	\	0	1	25	80	85	2	81	0	84	0
11	Female	61	nonkeratinizing, undifferentiated	III	1	2	0	No	No	1	1	\	\	\	0	\	\	90	70	80	10	78	0	78	0
12	Male	60	nonkeratinizing, differentiated	III	2	2	0	IMRT	1 bag / day 20+ years; no	1	1	1	1	0	0	0	1	30	10	35	7	77	0	77	0
13	Female	52	keratinizing, undifferentiated	III	2	2	0	Cisplatin CT+IMRT	No	1	1	\	1	0	0	\	1	5	15	85	50	76	0	76	0
14	Male	68	nonkeratinizing, differentiated	II	2	0	0	Cisplatin CT+IMRT	No	1	1	1	1	0	0	0	1	15	70	95	20	76	0	76	0
15	Male	77	nonkeratinizing, differentiated	IV B	4	3	1	No	No	1	1	1	1	0	0	0	0	0	80	90	65	19	1	18	1
16	Female	52	nonkeratinizing, undifferentiated	I	1	0	0	No	No	1	1	1	1	0	0	\	1	30	10	40	20	10	1	7	1
17	Female	56	nonkeratinizing, undifferentiated	III	3	2	0	No	No	1	1	1	1	0	0	0	0	35	45	75	60	2	1	0	1
18	Male	52	nonkeratinizing, differentiated	III	2	2	0	TPCT+IMRT	No	1	\	\	\	0	0	\	1	5	15	80	15	75	0	75	0
19	Male	46	nonkeratinizing, differentiated	III	3	2	0	TPCT+IMRT	No	1	1	1	1	\	0	0	1	10	3	0	20	75	0	75	0
20	Male	58	nonkeratinizing, differentiated	IV A	4	2	0	No	1.5 bag / day 30 years; no	1	1	0	1	0	0	0	1	10	40	80	55	2	1	0	1
21	Male	67	nonkeratinizing, undifferentiated	III	2	2	0	No	1 bag / day 50 years; no	1	1	\	\	0	\	\	1	25	50	90	45	16	1	14	1
22	Male	46	nonkeratinizing, undifferentiated	III	3	2	0	Paclitaxel + Nedaplatin CT+IMRT	1 bag / day 20 years; no	1	1	1	1	0	0	0	1	10	10	50	0	74	0	74	0
23	Female	59	nonkeratinizing, differentiated	III	3	2	0	Nedaplatin + 5-fluorouracil CT+IMRT	No	1	1	1	1	0	0	0	1	70	50	95	25	72	0	72	0
24	Female	43	nonkeratinizing, differentiated	III	3	2	0	TPCT+IMRT	No	1	1	1	1	\	\	0	1	5	30	70	35	27	1	25	1
25	Female	47	nonkeratinizing, low differentiated	III	2	2	0	TPCT+IMRT	No	1	1	1	\	0	0	0	0	40	25	50	25	71	0	71	0
26	Male	67	nonkeratinizing, undifferentiated	II	2	0	0	No	0.5 bag / day 40+ years; no	1	1	1	1	0	0	0	1	20	35	90	50	9	1	6	1
27	Male	61	nonkeratinizing, undifferentiated	III	3	0	0	TPCT+IMRT	No	1	1	1	1	0	0	0	1	45	20	0	0	69	0	69	0
28	Male	62	nonkeratinizing, undifferentiated	III	2	2	0	No	0.5 bag / day 40+ years; no	1	1	1	1	0	0	0	1	80	60	85	45	21	1	8	1
29	Male	59	nonkeratinizing, differentiated	II	2	0	0	No	1 bag / day 30 years; 250g / day 30+ years	1	1	1	1	\	0	0	1	20	45	95	60	43	1	40	1
30	Female	69	nonkeratinizing, undifferentiated	II	2	0	0	No	No	1	1	1	1	0	0	0	1	80	80	95	55	67	0	67	0
31	Male	63	nonkeratinizing, differentiated	I	1	0	0	No	No	1	1	1	1	0	0	0	1	75	60	85	50	3	1	1	1
32	Male	70	nonkeratinizing, differentiated	IV A	2	3	0	TPCT+IMRT	No	1	1	1	1	0	0	0	1	45	50	100	55	7	1	5	1
33	Male	56	nonkeratinizing, differentiated	III	2	2	0	Paclitaxel + Nedaplatin CT+IMRT	0.5 bag / day 10+ years; no	1	1	1	1	\	0	0	1	20	30	85	35	68	0	68	0
34	Male	44	nonkeratinizing, undifferentiated	III	3	1	0	TPCT+IMRT	1 bag / day 20+ years; no	1	1	1	1	0	0	0	1	10	70	85	20	67	0	67	0
35	Male	60	nonkeratinizing, undifferentiated	III	2	2	0	No	No	1	1	1	1	0	0	0	1	20	60	30	75	17	1	0	1
36	Female	25	nonkeratinizing, undifferentiated	III	3	1	0	TPCT+IMRT	No	1	1	1	1	0	0	0	0	10	60	65	35	66	0	66	0
37	Male	46	nonkeratinizing, undifferentiated	IV A	2	3	0	TPCT+IMRT	1 bag / day 20+ years; no	1	1	1	1	0	0	0	1	5	50	99	30	66	0	66	0
38	Male	52	nonkeratinizing, differentiated	II	2	0	0	Paclitaxel + Nedaplatin CT+IMRT	0.5 bag / day 30 years; 100g / day 30+ years	1	1	1	1	0	0	0	1	30	50	95	50	66	0	66	0
39	Male	50	nonkeratinizing, undifferentiated	III	2	2	0	TPCT+IMRT	1 bag / day 30 years; 100g / day 30+ years	1	1	1	1	0	0	0	0	10	50	85	35	66	0	66	0
40	Male	58	nonkeratinizing, undifferentiated	IV A	4	3	0	Platinum+5-fluorouracil CT+IMRT	No	1	1	1	1	0	0	0	1	0	80	70	0	65	0	65	0
41	Male	53	nonkeratinizing, undifferentiated	IV A	2	3	0	TPCT+IMRT	1 bag / day 30+ years; no	1	1	\	\	0	\	0	1	10	30	90	30	64	0	64	0
42	Female	63	nonkeratinizing, undifferentiated	III	1	2	0	Platinum+5-fluorouracil CT+IMRT	No	1	1	\	\	0	0	0	1	20	50	100	20	64	0	64	0
43	Male	40	nonkeratinizing, undifferentiated	I	1	0	0	IMRT	No	1	1	1	1	0	0	0	0	60	30	85	25	65	0	65	0
44	Male	55	nonkeratinizing, differentiated	III	3	0	0	Docetaxel+Lobaplatin CT+IMRT	1 bag / day 30+ years; no	1	1	1	1	0	0	0	1	30	40	95	55	22	1	0	1
45	Male	46	nonkeratinizing, undifferentiated	III	3	2	0	Paclitaxel + Nedaplatin CT+IMRT	No	1	1	\	\	0	\	\	0	5	60	60	25	66	0	66	0
46	Male	54	nonkeratinizing, differentiated	IV A	3	3	0	No	1 bag / day 30+ years; no	0	1	1	1		0	0	1	30	40	95	7.5	66	0	66	0
47	Male	53	nonkeratinizing, differentiated	III	2	2	0	TPCT+IMRT	No	1	1	1	1	0	0	0	1	20	70	70	1	65	0	65	0
48	Male	69	nonkeratinizing, differentiated	III	2	2	0	No	1 bag / day 40+ years; no	1	1	1	1	0	0	0	1	30	20	100	45	16	1	12	1
49	Male	49	nonkeratinizing, differentiated	II	2	1	0	Lobaplatin CT+IMRT	1 bag / day 20+ years; no	1	1	\	\	0	0	0	1	80	60	70	10	65	0	65	0
50	Male	45	nonkeratinizing, undifferentiated	III	3	2	0	Lobaplatin CT+IMRT	1 bag / day 20 years; 200g / day 20+ years	1	1	1	1	0	0	0	1	20	40	92	0	65	0	65	0
51	Male	60	nonkeratinizing, differentiated	II	2	0	0	Cetuximab+Platinum+5-fluorouracil CT+IMRT	No	1	1	1	1	0	0	0	1	0	80	95	15	64	0	64	0
52	Male	52	nonkeratinizing, differentiated	IV A	4	0	0	Platinum CT+IMRT	No	1	1	1	1	0	0	0	0	30	30	100	20	64	0	64	0
53	Female	76	nonkeratinizing, undifferentiated	III	2	2	0	IMRT	No	1	1	1	1	0	0	0	1	50	60	98	40	64	0	64	0
54	Male	48	nonkeratinizing, differentiated	III	3	2	0	No	1 bag / day 20+ years; no	1	1	1	1	0	0	0	1	0	40	0	35	12	1	10	1
55	Male	45	nonkeratinizing, differentiated	III	2	2	0	Platinum+5-fluorouracil CT+IMRT	0.5 bag / day 20+ years; no	1	1	1	1	0	0	0	1	20	40	95	10	64	0	63	1
56	Female	29	nonkeratinizing, undifferentiated	III	3	1	0	TPCT+IMRT	No	1	1	\	\	0	0	0	1	20	80	85	15	63	0	63	0
57	Male	63	nonkeratinizing, undifferentiated	II	2	1	0	Cisplatin +IMRT	1 bag / day 40+ years; no	1	1	1	1	0	0	0	0	40	60	95	55	39	1	36	1
58	Female	65	nonkeratinizing, differentiated	III	3	2	0	No	No	1	1	\	\	0	\	\	\	5	30	85	50	37	1	36	1
59	Male	52	nonkeratinizing, undifferentiated	III	2	2	0	TPCT+IMRT	No	1	1	1	1	\	\	0	0	20	15	92	45	63	0	63	0
60	Male	45	nonkeratinizing, differentiated	IV A	4	1	0	Nedaplatin+5-fluorouracil CT+IMRT	No	1	1	1	1	0	0	0	1	70	60	100	45	62	0	62	0
61	Male	54	nonkeratinizing, undifferentiated	III	3	2	0	Docetaxel+Cisplatin CT+IMRT	1 bag / day 40+ years; no	1	1	1	1	0	0	0	1	10	30	99	25	62	0	62	0
62	Female	61	nonkeratinizing, differentiated	III	2	2	0	No	No	1	1	1	1	\	0	0	0	30	60	90	60	41	1	39	1
63	Female	52	nonkeratinizing, differentiated	IV A	3	3	0	Docetaxel+Cisplatin CT+IMRT	No	1	1	1	1	0	0	0	1	15	50	85	8	61	0	61	0
64	Female	75	nonkeratinizing, differentiated	III	1	2	0	Docetaxel+Nedaplatin CT+IMRT	No	1	1	1	1	0	0	0	1	40	40	40	65	61	0	61	0
65	Male	32	nonkeratinizing, differentiated	II	2	1	0	No	No	1	1	1	1	1	0	1	1	20	80	100	15	59	0	59	0
66	Female	27	nonkeratinizing, differentiated	II	2	0	0	TPCT+IMRT	No	1	1	1	1	0	0	0	1	10	50	96	60	59	0	59	0
67	Male	67	nonkeratinizing, undifferentiated	III	2	2	0	Cisplatin+IMRT	1 bag / day 30+ years; no	1	1	1	1	0	0	0	1	5	70	90	35	33	1	30	1
68	Female	41	nonkeratinizing, undifferentiated	III	3	0	0	Docetaxel+Nedaplatin CT+IMRT	No	1	1	1	1	0	0	0	1	80	15	95	25	52	0	52	0
69	Male	38	nonkeratinizing, differentiated	III	1	3	0	Docetaxel+Cisplatin CT+IMRT	No	0	0	1	1	\	\	0	1	40	40	95	30	51	0	51	0
70	Male	33	nonkeratinizing, differentiated	III	3	2	0	Docetaxel+Cisplatin CT+IMRT	No	1	1	\	1	\	0	0	1	15	35	85	0	50	0	50	0
71	Male	45	nonkeratinizing, differentiated	III	3	2	0	Docetaxel+Cisplatin CT+IMRT	0.5 bag / day 10 years; 100g / day 10+ years	1	1	1	1	\	0	0	1	35	10	45	25	50	0	50	0
72	Male	47	nonkeratinizing, differentiated	III	3	2	0	Docetaxel+Cisplatin CT+IMRT	No	1	1	1		0	0		0	10	15	70	10	50	0	50	0
73	Male	65	nonkeratinizing, differentiated	III	3	1	0	Docetaxel+Cisplatin CT+IMRT	1 bag / day 30 years; 50g / day 30+ years	1	1	1	1	0	0	0	0	10	30	100	30	12	1	10	1
74	Male	48	nonkeratinizing, differentiated	IV A	4	2	0	Docetaxel+Nedaplatin CT+IMRT	0.5 bag / day 20 years; 100g / day 20+ years	1	1	1	1	0	0	0	1	45	25	80	5	48	1	45	1
75	Female	52	nonkeratinizing, differentiated	III	3	2	0	No	No	1	1	1	1	0	0	0	1	0	80	100	50	16	1	16	1
76	Male	67	nonkeratinizing, undifferentiated	IV A	3	3	0	Docetaxel+Cisplatin CT+IMRT	No	1	1	\	\	0	\	\	\	10	30	95	5	50	0	50	0
77	Female	55	nonkeratinizing, undifferentiated	IV A	4	2	0	Docetaxel+Cisplatin CT+IMRT	No	1	1	\	\	0	\	\	1	20	60	90	45	50	0	50	0
78	Male	66	nonkeratinizing, differentiated	IV A	4	0	0	Docetaxel+Cisplatin CT+IMRT	No	1	1	\	\	0	\	\	\	5	40	55	10	49	0	49	0
79	Female	60	nonkeratinizing, differentiated	III	2	2	0	Docetaxel+Nedaplatin CT+IMRT	No	1	1	1	1	0	0	0	1	0	80	95	30	48	0	48	0
80	Female	46	nonkeratinizing, differentiated	II	2	1	0	No		1	1	1	1	0	0	0	1	30	50	99	10	48	0	48	0
81	Male	55	nonkeratinizing, undifferentiated	IV A	4	3	0	Docetaxel+Nedaplatin CT+IMRT	0.5 bag / day 30 years; 50g / day 30+ years	1	1	1	1	0	0	0	1	30	30	85	8	36	1	35	1
82	Male	68	nonkeratinizing, differentiated	III	2	2	0	Docetaxel+Cisplatin CT+IMRT	No	1	1	1	1	0	0	0	1	15	20	90	25	48	0	48	0
83	Male	65	nonkeratinizing, differentiated	III	2	2	0	IMRT	1 bag / day 30 years; 100g / day 30+ years	1	1	1	1	0	0	\	0	70	30	95	0	47	0	47	0
84	Male	49	nonkeratinizing, differentiated	III	2	2	0	TPCT+IMRT	0.5 bag / day 20 years; 50g / day 20+ years	1	1	0	1	0	\	0	\	10	40	90	30	47	0	46	1
85	Female	49	nonkeratinizing, undifferentiated	III	2	2	0	TPCT+IMRT	No	1	1	1	1	\	\	0	1	60	40	80	0	46	0	46	0
86	Male	44	nonkeratinizing, undifferentiated	II	1	1	0	No	No	1	1	1	1	0	0	0	1	40	10	100	15	46	0	46	0
87	Female	55	nonkeratinizing, undifferentiated	III	3	2	0	TPCT+IMRT	No	1	1	1	1	0	0	0	1	0	80	100	70	46	0	46	0
88	Female	64	nonkeratinizing, squamous cell carcinoma	IV A	4	2	0	No	No	1	1	1	1	0	0	1	0	50	80	95	5	46	0	46	0
89	Female	52	nonkeratinizing, undifferentiated	II	2	1	0	Docetaxel+Nedaplatin CT+IMRT	No	1	1	1	1	0	0	0	1	50	70	99	40	46	0	46	0
90	Male	59	nonkeratinizing, undifferentiated	III	2	2	0	No	1 bag / day 10+ years; no	1	1	1	1	0	0	0	1	90	50	90	65	10	1	8	1
91	Male	63	nonkeratinizing, low differentiated	IV B	2	2	1	Paclitaxel+Nedaplatin CT+IMRT	1 bag / day 20+ years; no	1	1	1	1	0	\	\	\	0	70	100	10	26	1	25	1
92	Male	45	nonkeratinizing, squamous cell carcinoma	IV A	4	0	0	TPCT+IMRT	0.5 bag / day 20 years; 50g / day 20+ years	1	1	0	1	0	0	0	1	1	10	90	0	45	0	44	1
93	Male	62	nonkeratinizing, differentiated	IV A	3	3	0	TPCT+IMRT	0.5 bag / day 40+ years; no	1	1	1	1	0	0	0	1	60	20	80	0	45	0	45	0
94	Male	36	nonkeratinizing, undifferentiated	IV A	3	3	0	Cisplatin CT+IMRT	No	1	1	1	1	0	0	\	1	30	30	99	15	45	0	45	0
95	Female	29	nonkeratinizing, undifferentiated	IV A	4	1	0	Paclitaxel+Nedaplatin CT+IMRT	No	1	1	1	1	0	0	0	1	80	40	90	30	44	0	42	1
96	Male	44	nonkeratinizing, undifferentiated	III	3	2	0	TPCT+IMRT	1 bag / day 10 years; 50g / day 10 years	1	1	0	1	0	0	0	1	5	60	95	5	44	0	44	0
97	Male	36	nonkeratinizing, undifferentiated	III	2	2	0	Paclitaxel+Nedaplatin CT+IMRT	0.5 bag / day 10 years; 50g / day 10 years	1	1	1	1	0	0	\	1	0	60	80	0	44	0	44	0
98	Male	53	nonkeratinizing, undifferentiated	III	3	0	0	Docetaxel+Cisplatin CT+IMRT	2 bag / day 40+ years; no	1	1	1	1	0	\	\	\	15	30	96	15	43	0	43	0
99	Male	52	nonkeratinizing, undifferentiated	III	3	2	0	Docetaxel+Cisplatin CT+IMRT	1 bag / day 10 years; 100g / day 20 years	1	1	1	1	0	0	0	1	20	40	70	0	43	0	43	0
100	Male	52	nonkeratinizing, low differentiated	III	2	2	0	Docetaxel+Cisplatin CT+IMRT	No	1	1	1	0	0	0	0	1	40	30	100	0	43	0	43	0
101	Female	59	nonkeratinizing, undifferentiated	III	3	2	0	RT	No	1	1	1	1	0	0	0	1	50	20	90	60	34	1	32	1
102	Female	73	nonkeratinizing, undifferentiated	II	2	1	0	Cisplatin CT+IMRT	No	1	1	1	1	0	0	0	1	5	10	95	5	42	0	42	0
103	Male	43	nonkeratinizing, undifferentiated	III	3	2	0	Nedaplatin + liposome paclitaxel / nedaplatin + glycididazole sodium + nituzumab+IMRT	1 bag / day 30 years; 250g / day 30 years	1	1	1	1	0	0	\	1	50	70	100	60	38	1	36	1
104	Male	74	nonkeratinizing, undifferentiated	IV A	4	2	0	Docetaxel + naplatin / glycididazole sodium+IMRT	No	1	1	1	1	0	0	0	1	15	30	80	55	42	0	42	0
105	Female	54	nonkeratinizing, differentiated	III	3	2	0	Docetaxel + cisplatin + teggio+IMRT	No	1	1	1	1	0	0	0	1	5	40	100	45	42	1	41	1
106	Male	44	nonkeratinizing, undifferentiated	II	2	0	0	No	1 bag / day 2 years; 50g / day 20 years	1	1	1	1	0	0	0	1	30	40	85	0	41	0	41	0
107	Male	52	nonkeratinizing, differentiated	II	2	1	0	Docetaxel+Cisplatin CT+IMRT	no; 50g / day 30 years	1	1	1	1	0	0	0	1	50	80	95	0	41	0	41	0
108	Male	45	nonkeratinizing, undifferentiated	II	2	1	0	IMRT	1 bag / day 20+ years; no	1	1	1	1	0	0	0	1	30	90	90	2	41	0	41	0
109	Male	37	nonkeratinizing, undifferentiated	III	2	2	0	TPCT+Fluorouracil + gemcitabine+IMRT	No	1	1	1	1	0	0	0	1	10	30	100	0	41	0	41	0
110	Male	61	nonkeratinizing, differentiated	II	2	0	0	No	0.25 bag / day 40+ years; no	1	1	1	1	0	0	1	1	60	70	85	0	40	0	40	0
111	Male	67	nonkeratinizing, undifferentiated	III	1	2	0	Cisplatin CT+IMRT	no; 100g / day 30 years	1	1	1	1	0	0	0	1	10	30	85	25	40	0	40	0
112	Male	62	nonkeratinizing, undifferentiated	III	2	2	0	Docetaxel+Cisplatin CT+IMRT	0.5 bag / day 10 years; 50g / day 10 years	1	1	1	1	0	0	0	1	40	70	95	5	40	0	40	0
113	Female	47	nonkeratinizing, undifferentiated	III	2	2	0	TPCT+Gemcitabine+IMRT	No	1	1	1	1	1	0	0	1	20	60	90	0	39	0	39	0
114	Female	60	nonkeratinizing, differentiated	III	2	2	0	Docetaxel+Cisplatin CT+IMRT	No	1	\	\	\	\	0	0	1	25	40	95	70	39	0	39	0
115	Male	58	nonkeratinizing, undifferentiated	III	3	2	0	Docetaxel+Cisplatin CT+Nitumab+IMRT	No	1	1	1	1	0	0	0	1	10	60	95	0	39	0	39	0
116	Male	51	nonkeratinizing, differentiated	III	2	2	0	Nitumab+Paclitaxel+Nedaplatin CT+IMRT	No	1	1	1	1	1	0	1	1	20	80	95	30	38	0	38	0
117	Male	72	nonkeratinizing, differentiated	II	1	1	0	No	1 bag / day 10 years; 50g / day 10 years	1	1	1	1	0	0	0	1	30	70	95	5	38	0	38	0
118	Male	45	nonkeratinizing, undifferentiated	II	2	0	0	No	1 bag / day 30 years; 250g / day 30 years	1	1	1	1	0	0	0	1	10	60	100	15	1	1	0	1
119	Female	49	nonkeratinizing, undifferentiated	IV A	2	3	0	Docetaxel+Cisplatin CT+Nitumab+IMRT	No	1	1	1	1	0	0	0	1	10	40	95	2	38	0	38	0
120	Male	64	nonkeratinizing, undifferentiated	III	3	2	0	Paclitaxel+Nedaplatin CT+IMRT	1 bag / day 50 years; 50g / day 50 years	1	1	1	1	0	0	0	1	30	60	90	20	38	0	38	0
121	Male	62	nonkeratinizing, undifferentiated	III	3	0	0	Docetaxel+Cisplatin CT+IMRT	No	1	1	1	1	0	0	0	1	0	60	90	25	37	0	37	0
122	Male	15	nonkeratinizing, undifferentiated	II	2	1	0	Docetaxel+Cisplatin CT+IMRT	No	0	0	1	1	0	0	0	1	40	70	95	20	37	0	37	0
123	Male	79	nonkeratinizing, undifferentiated	IV A	4	1	0	Paclitaxel+Nedaplatin CT+IMRT	No	1	1	1	1	0	0	0	1	5	20	90	3	37	0	37	0
124	Male	49	nonkeratinizing, differentiated	III	3	2	0	Paclitaxel+Nedaplatin CT+IMRT	No	1	1	1	1	0	0	0	1	40	40	100	1	37	0	37	0
125	Male	65	nonkeratinizing, differentiated	III	3	2	0	Docetaxel+Cisplatin CT+IMRT	No	1	1	1	1	0	0	0	1	40	40	99	15	37	0	37	0
126	Female	56	nonkeratinizing, undifferentiated	III	2	2	0	Paclitaxel+Nedaplatin CT+IMRT	No	1	1	1	1	0	0	1	1	30	20	90	0	37	0	37	0
127	Male	76	nonkeratinizing, undifferentiated	III	3	2	0	No	No	1	1	1	1	0	0	1	1	60	70	85	60	6	1	4	1
128	Male	53	nonkeratinizing, undifferentiated	II	1	1	0	Docetaxel+Cisplatin CT+IMRT	0.5 bag / day 30 years; 50g / day 30 years	1	1	1	1	0	0	0	1	50	70	100	20	36	0	36	0
129	Female	69	nonkeratinizing, undifferentiated	IV A	3	3	0	Docetaxel+Cisplatin CT+IMRT	No	1	1	1	1	0	0	0	1	40	70	75	25	36	0	36	0
130	Male	60	nonkeratinizing, undifferentiated	III	3	2	0	Docetaxel+Cisplatin CT+IMRT	No	1	1	1	1	0	0	0	0	0	70	95	0	36	0	36	0
131	Female	58	nonkeratinizing, undifferentiated	III	1	2	0	Docetaxel+Nedaplatin CT+IMRT	No	1	1	1	1	0	0	0	1	20	80	100	30	36	0	36	0
132	Male	49	nonkeratinizing, undifferentiated	III	3	1	0	Docetaxel+Cisplatin CT+IMRT	1 bag / day 30 years; 50g / day 30 years	1	1	1	1	0	0	0	1	10	40	90	40	35	0	35	0
133	Male	48	nonkeratinizing, differentiated	IV A	4	2	0	Docetaxel+Cisplatin CT+IMRT	1 bag / day 20 years; 50g / day 20 years	1	1	1	1	0	0	0	0	90	40	99	5	35	0	35	0
134	Male	36	nonkeratinizing, differentiated	III	2	2	0	Docetaxel+Cisplatin CT+Nitumab+IMRT	No	1	1	1	1	0	0	0	0	30	40	90	0	35	0	35	0
135	Male	71	nonkeratinizing, undifferentiated	III	1	2	0	Docetaxel+Nedaplatin CT+IMRT	No	1	1	1	1	0	0	0	1	10	30	100	0	17	1	16	1
136	Male	66	nonkeratinizing, undifferentiated	IV A	1	3	0	Docetaxel+Cisplatin CT+IMRT	1.5 bag / day 20 years; 50g / day 20 years	1	1	1	1	0	0	0	1	30	20	98	55	18	1	17	0
137	Male	49	nonkeratinizing, undifferentiated	II	2	1	0	No	1 bag / day 10 years; 50g / day 20 years	1	1	1	1	0	0	0	1	50	50	95	0	34	0	34	0
138	Male	55	nonkeratinizing, differentiated	IV A	4	3	0	Paclitaxel+Nedaplatin CT+IMRT	1.5 bag / day 30 years; 50g / day 30 years	1	1	1	1	0	0	0	1	40	65	95	0	70	0	70	0
139	Male	43	nonkeratinizing, differentiated	II	2	0	0	No	No	1	1	0	1	0	0	0	1	0	20	100	15	33	0	28	1
140	Male	38	nonkeratinizing, differentiated	II	2	1	0	TPCT+IMRT	1 bag / day 20+ years; no	1	1	1	1	0	0	0	1	20	30	95	2	88	0	88	0
141	Male	62	nonkeratinizing, undifferentiated	III	2	2	0	No	No	1	1	\	\	0	0	0	1	5	20	90	50	4	1	1	1
142	Male	59	nonkeratinizing, undifferentiated	IV A	4	1	0	No	No	1	1	1	1	0	0	0	1	15	35	95	60	3	1	0	1
143	Female	40	nonkeratinizing, undifferentiated	II	2	1	0	No	No	1	1	1	1	0	0	0	1	35	40	85	55	97	0	97	0
144	Male	41	nonkeratinizing, undifferentiated	IV A	2	3	0	TPCT+IMRT	No	1	1	1	1	0	0	0	1	5	20	80	10	96	0	94	1
145	Male	68	nonkeratinizing, undifferentiated	III	2	2	0	TPCT+IMRT	1 bag / day 10 years; 300g / day 10 years	\	\	\	\	0	0	\	1	15	30	95	45	96	0	96	0
146	Female	48	nonkeratinizing, low differentiated	III	3	2	0	TPCT+IMRT	No	1	1	1	1	0	0	0	\	15	20	100	0	96	0	96	0
147	Male	48	nonkeratinizing, differentiated	II	2	0	0	TPCT+IMRT	1 bag / day 10+ years; no	1	1	1	1	0	0	0	1	10	15	100	7.5	95	0	95	0
148	Male	58	nonkeratinizing, differentiated	II	2	1	0	TPCT+IMRT	1 bag / day 10 years; no	1	1	1	1	0	0	0	1	60	40	90	35	95	0	95	0
149	Male	51	nonkeratinizing, differentiated	IV B	3	1	1	Docetaxel+Cisplatin CT+IMRT	1 bag / day 20+ years; no	1	1	1	1	0	0	0	1	15	20	90	25	94	0	94	0
150	Female	47	nonkeratinizing, undifferentiated	III	3	0	0	TPCT+IMRT	1 bag / day 10 years; no	1	1	1	1	0	0	0	1	10	40	100	15	94	0	18	1
151	Female	44	nonkeratinizing, undifferentiated	III	2	2	0	TPCT+IMRT	No	1	1	1	1	0	0	0	1	5	60	90	0	94	0	94	0
152	Male	62	nonkeratinizing, differentiated	III	3	2	0	No	1 bag / day 40+ years; no	1	1	\	\	0	\	\	1	40	45	100	30	3	1	1	1
153	Male	67	nonkeratinizing, undifferentiated	III	3	2	0	No	No	1	1	1	1	0	0	0	1	50	35	95	75	7	1	6	1
154	Female	38	nonkeratinizing, undifferentiated	III	3	0	0	TPCT+IMRT	No	1	1	1	1	0	0	0	1	15	25	95	50	92	0	92	0
155	Male	44	nonkeratinizing, differentiated	III	3	1	0	TPCT+IMRT	No	1	1	1	1	0	0	0	1	20	30	85	30	92	0	92	0
156	Female	26	nonkeratinizing, undifferentiated	III	2	2	0	TPCT+IMRT	No	1	1	1	1	0	0	0	1	10	60	99	10	91	0	91	0
157	Male	41	nonkeratinizing, undifferentiated	IV A	2	3	0	TPCT+IMRT	No	1	1	1	1	0	0	0	1	15	30	85	0	90	0	90	0
